# Supplementary material for: Soil fertility management for yield and income stability in soybean-wheat rotation system under climate variability in subtropical Central India
Source: PLoS One. 2026 Jan 21;21(1):e0341035. doi: 10.1371/journal.pone.0341035 (PMC12822991; doi:10.1371/journal.pone.0341035)
Supplement: S1 Data — (XLSX) [file pone.0341035.s001.xlsx]

## Sheet: Soil Test Values, Yield, Income
																	SOYBEAN													WHEAT
Farmers Category	Soil Test Values (kg/ha)				Year	Soybean Grain Yield (qha-1)					Year	Wheat Grain Yield (qha-1)					Gross Income (Rs ha-1)				Cost of Cultivation (Rs ha-1)				Net Income (Rs ha-1)					Gross Income (Rs ha-1)				Cost of Cultivation (Rs ha-1)				Net Income (Rs ha-1)					Soybean+Wheat Gross Income (Rsha-1)
	N	P2O5	K2O			T1	T2	T3	T4			T1	T2	T3	T4		T1	T2	T3	T4	T1	T2	T3	T4	T1	T2	T3	T4		T1	T2	T3	T4	T1	T2	T3	T4	T1	T2	T3	T4		T1	T2	T3	T4
Small Holding (1)	175	10.4	203		1	7.1	8	9.6	7.1		1	43.1	46.1	36.9	36		23430	26400	31680	23430	18603	20203	15341	14750	4827	6197	16339	8680		68960	73760	59040	57600	19300	19300	26256	21750	49660	54460	32784	35850		92390	100160	90720	81030
					2	7.9	8.7	11.8	7.6		2	37.5	46	38	33		26070	28710	38940	25080	18603	20203	15341	14750	7467	8507	23599	10330		60000	73600	60800	52800	19300	19300	26256	21750	40700	54300	34544	31050		86070	102310	99740	77880
					3	7.5	8.6	8.2	7		3	40.5	46.3	43.8	38.5		24750	28380	27060	23100	18603	20203	15341	14750	6147	8177	11719	8350		64800	74080	70080	61600	19300	19300	26256	21750	45500	54780	43824	39850		89550	102460	97140	84700
Small Holding (2)	200	5.9	178		1	12.4	16.4	13.5	9.2		1	43.2	47.3	42.38	42		40920	54120	44550	30360	18603	20203	16166	14750	22317	33917	28384	15610		69120	75680	67808	67200	19300	19300	27267	21750	49820	56380	40541	45450		110040	129800	112358	97560
					2	15.1	16.1	12.5	11		2	34.5	37.6	35.8	31		49830	53130	41250	36300	18603	20203	16166	14750	31227	32927	25084	21550		55200	60160	57280	49600	19300	19300	27267	21750	35900	40860	30013	27850		105030	113290	98530	85900
					3	9.2	10.5	9.8	8		3	35	37	33.5	32.5		30360	34650	32340	26400	18603	20203	16166	14750	11757	14447	16174	11650		56000	59200	53600	52000	19300	19300	27267	21750	36700	39900	26333	30250		86360	93850	85940	78400
Small Holding (3)	219	8.4	327		1	13.7	14	17.6	16		1	36.9	41.2	48.8	31		45210	46200	58080	52800	18603	20203	14720	14750	26607	25997	43360	38050		59040	65920	78080	49600	19300	19300	25879	21750	39740	46620	52201	27850		104250	112120	136160	102400
					2	13.7	14	14.5	13		2	37.5	41.8	40	37		45210	46200	47850	42900	18603	20203	14720	14750	26607	25997	33130	28150		60000	66880	64000	59200	19300	19300	25879	21750	40700	47580	38121	37450		105210	113080	111850	102100
					3	11	12.4	11.9	9.8		3	41.8	46.2	44	40		36300	40920	39270	32340	18603	20203	14720	14750	17697	20717	24550	17590		66880	73920	70400	64000	19300	19300	25879	21750	47580	54620	44521	42250		103180	114840	109670	96340
Medium Holding (1)	179	9	192		1	12.8	15.2	10	12.8		1	38.2	47.6	37.8	35.7		42240	50160	33000	42240	18603	20203	15631	14750	23637	29957	17369	27490		61120	76160	60480	57120	19300	19300	26615	21750	41820	56860	33865	35370		103360	126320	93480	99360
					2	10.3	12	10	9.5		2	33.5	37.5	35.7	28.8		33990	39600	33000	31350	18603	20203	15631	14750	15387	19397	17369	16600		53600	60000	57120	46080	19300	19300	26615	21750	34300	40700	30505	24330		87590	99600	90120	77430
					3	8	9	8.5	7.5		3	31.3	35.5	34	30.8		26400	29700	28050	24750	18603	20203	15631	14750	7797	9497	12419	10000		50080	56800	54400	49280	19300	19300	26615	21750	30780	37500	27785	27530		76480	86500	82450	74030
Medium Holding (2)	188	13	625		1	5.5	5.6	5.5	5		1	42.9	44.4	38.5	32.1		18150	18480	18150	16500	18603	20203	14756	14750	-453	-1723	3394	1750		68640	71040	61600	51360	19300	19300	25797	21750	49340	51740	35803	29610		86790	89520	79750	67860
					2	6.3	7	6.8	5		2	40	41.7	38	30.7		20790	23100	22440	16500	18603	20203	14756	14750	2187	2897	7684	1750		64000	66720	60800	49120	19300	19300	25797	21750	44700	47420	35003	27370		84790	89820	83240	65620
					3	5.2	6	5.8	4		3	40	41.8	39	34.8		17160	19800	19140	13200	18603	20203	14756	14750	-1443	-403	4384	-1550		64000	66880	62400	55680	19300	19300	25797	21750	44700	47580	36603	33930		81160	86680	81540	68880
Medium Holding (3)	174	8.5	168		1	12.6	11	12.3	8.6		1	41.3	39	43.4	33		41580	36300	40590	28380	18603	20203	12289	14750	22977	16097	28301	13630		66080	62400	69440	52800	19300	19300	21470	21750	46780	43100	47970	31050		107660	98700	110030	81180
					2	10.6	11.3	9.1	8.8		2	31	30	32.5	27		34980	37290	30030	29040	18603	20203	12289	14750	16377	17087	17741	14290		49600	48000	52000	43200	19300	19300	21470	21750	30300	28700	30530	21450		84580	85290	82030	72240
					3	7	8.8	8.4	7		3	32	33.5	35	30		23100	29040	27720	23100	18603	20203	12289	14750	4497	8837	15431	8350		51200	53600	56000	48000	19300	19300	21470	21750	31900	34300	34530	26250		74300	82640	83720	71100
Semi-medium Holding (1)	209	13	302		1	11	8.1	8.4	7.3		1	43.9	46.4	39.2	35.7		36300	26730	27720	24090	18603	20203	14100	14750	17697	6527	13620	9340		70240	74240	62720	57120	19300	19300	24970	21750	50940	54940	37750	35370		106540	100970	90440	81210
					2	14.1	13.1	14	10.5		2	43.8	48	47.5	40		46530	43230	46200	34650	18603	20203	14100	14750	27927	23027	32100	19900		70080	76800	76000	64000	19300	19300	24970	21750	50780	57500	51030	42250		116610	120030	122200	98650
					3	11.2	13.3	12.4	10.2		3	43.8	48	47.5	41.3		36960	43890	40920	33660	18603	20203	14100	14750	18357	23687	26820	18910		70080	76800	76000	66080	19300	19300	24970	21750	50780	57500	51030	44330		107040	120690	116920	99740
Semi-medium Holding (2)	279	17.9	417		1	13.7	17	13.6	12		1	41.8	45.6	46.2	40.6		45210	56100	44880	39600	18603	20203	12960	14750	26607	35897	31920	24850		66880	72960	73920	64960	19300	19300	23004	21750	47580	53660	50916	43210		112090	129060	118800	104560
					2	15.5	15.9	15.3	14.1		2	42.5	47.5	45	40		51150	52470	50490	46530	18603	20203	12960	14750	32547	32267	37530	31780		68000	76000	72000	64000	19300	19300	23004	21750	48700	56700	48996	42250		119150	128470	122490	110530
					3	12	13.4	13.1	11		3	43.8	47.3	45.5	42		39600	44220	43230	36300	18603	20203	12960	14750	20997	24017	30270	21550		70080	75680	72800	67200	19300	19300	23004	21750	50780	56380	49796	45450		109680	119900	116030	103500
Semi-medium Holding (3)	154	11.4	405		1	14	16.8	16.9	12.7		1	34.2	37.2	38.2	34.5		46200	55440	55770	41910	18603	20203	15888	14750	27597	35237	39882	27160		54720	59520	61120	55200	19300	19300	26871	21750	35420	40220	34249	33450		100920	114960	116890	97110
					2	9.7	12	11.7	8.8		2	41	47.5	44.2	40		32010	39600	38610	29040	18603	20203	15888	14750	13407	19397	22722	14290		65600	76000	70720	64000	19300	19300	26871	21750	46300	56700	43849	42250		97610	115600	109330	93040
					3	11.2	12.9	12.2	10.2		3	42.5	46.7	45	40		36960	42570	40260	33660	18603	20203	15888	14750	18357	22367	24372	18910		68000	74720	72000	64000	19300	19300	26871	21750	48700	55420	45129	42250		104960	117290	112260	97660

## Sheet: Soybean-Wheat NET INCOME
Farmers Category	Year	Soybean+Wheat Gross Income (Rsha-1)					Soybean+Wheat: Total Cost of Cultivation (Rs ha-1)					Soybean+Wheat: NET INCOME (Rs ha-1)					Soybean+Wheat: BCR
		T1	T2	T3	T4		T1	T2	T3	T4		T1	T2	T3	T4		T1	T2	T3	T4
SF 1	1	92390	100160	90720	81030		37903	39503	41597	36500		54487	60657	49123	44530		2.43754	2.5355	2.18093	2.22
	2	86070	102310	99740	77880		37903	39503	41597	36500		48167	62807	58143	41380		2.2708	2.58993	2.39777	2.1337
	3	89550	102460	97140	84700		37903	39503	41597	36500		51647	62957	55543	48200		2.36261	2.59373	2.33526	2.32055
SF 2 (1+2 irrigation to wheat crop in the 2nd and 3rd year)	1	110040	129800	112358	97560		37903	39503	43433	36500		72137	90297	68925	61060		2.9032	3.28583	2.58693	2.67288
	2	105030	113290	98530	85900		37903	39503	43433	36500		67127	73787	55097	49400		2.77102	2.86788	2.26855	2.35342
	3	86360	93850	85940	78400		37903	39503	43433	36500		48457	54347	42507	41900		2.27845	2.37577	1.97868	2.14795
SF 3	1	104250	112120	136160	110650		37903	39503	40599	36500		66347	72617	95561	74150		2.75044	2.83827	3.35378	3.03151
	2	105210	113080	111850	102100		37903	39503	40599	36500		67307	73577	71251	65600		2.77577	2.86257	2.75499	2.79726
	3	103180	114840	109670	96340		37903	39503	40599	36500		65277	75337	69071	59840		2.72221	2.90712	2.7013	2.63945
MF 1 (1+2 irrigation to wheat crop in the 2nd and 3rd year)	1	103360	126320	93480	99360		37903	39503	42246	36500		65457	86817	51234	62860		2.72696	3.19773	2.21275	2.72219
	2	87590	99600	90120	77430		37903	39503	42246	36500		49687	60097	47874	40930		2.3109	2.52133	2.13322	2.12137
	3	76480	86500	82450	74030		37903	39503	42246	36500		38577	46997	40204	37530		2.01778	2.18971	1.95166	2.02822
MF 2	1	86790	89520	79750	67860		37903	39503	40553	36500		48887	50017	39197	31360		2.28979	2.26616	1.96656	1.85918
	2	84790	89820	83240	65620		37903	39503	40553	36500		46887	50317	42687	29120		2.23703	2.27375	2.05262	1.79781
	3	81160	86680	81540	68880		37903	39503	40553	36500		43257	47177	40987	32380		2.14126	2.19426	2.0107	1.88712
MF 3 (1+2 irrigation to wheat crop in the 2nd and 3rd year)	1	107660	98700	110030	81180		37903	39503	33759	36500		69757	59197	76271	44680		2.84041	2.49854	3.25928	2.22411
	2	84580	85290	82030	72240		37903	39503	33759	36500		46677	45787	48271	35740		2.23149	2.15908	2.42987	1.97918
	3	74300	82640	83720	71100		37903	39503	33759	36500		36397	43137	49961	34600		1.96027	2.09199	2.47993	1.94795
LF 1	1	106540	100970	90440	81210		37903	39503	39070	36500		68637	61467	51370	44710		2.81086	2.55601	2.31482	2.22493
	2	116610	120030	122200	98650		37903	39503	39070	36500		78707	80527	83130	62150		3.07654	3.0385	3.12772	2.70274
	3	107040	120690	116920	99740		37903	39503	39070	36500		69137	81187	77850	63240		2.82405	3.05521	2.99258	2.7326
LF 2	1	112090	129060	118800	104560		37903	39503	35964	36500		74187	89557	82836	68060		2.95729	3.26709	3.3033	2.86466
	2	119150	128470	122490	110530		37903	39503	35964	36500		81247	88967	86526	74030		3.14355	3.25216	3.40591	3.02822
	3	109680	119900	116030	103500		37903	39503	35964	36500		71777	80397	80066	67000		2.8937	3.03521	3.22628	2.83562
LF 3	1	100920	114960	116890	97110		37903	39503	42759	36500		63017	75457	74131	60610		2.66259	2.91016	2.73369	2.66055
	2	97610	115600	109330	93040		37903	39503	42759	36500		59707	76097	66571	56540		2.57526	2.92636	2.55689	2.54904
	3	104960	117290	112260	97660		37903	39503	42759	36500		67057	77787	69501	61160		2.76917	2.96914	2.62541	2.67562
